# Supplementary material for: Mechanosensitive ion channel Piezo1 modulates the response of rat hippocampus neural stem cells to rapid stretch injury
Source: PLoS One. 2025 May 13;20(5):e0323191. doi: 10.1371/journal.pone.0323191 (PMC12074584; doi:10.1371/journal.pone.0323191)
Supplement: S2 raw data — (XLSX) [file pone.0323191.s002.xlsx]

## Sheet: Fig 1
DCT relative to GAPDH
	Piezo1	Piezo 2	TRPV1	TRPV4	TREK
	0.00183501	4.4372e-05	0.00196671	2.55e-05	0.00270529
	0.00433426	1.8656e-05	0.00044312	9.92e-05	0.00199416
	0.00196671	1.6814e-05	0.00019422	6.77e-05	0.0021822
	0.00497875	1.6814e-05	5.8549e-05	6.77e-05	0.00127968
AVG	0.00327868	2.4164e-05	0.00066565	6.5025e-05	0.00204033
SD	0.00161348	1.35e-05	0.000881872	3.0246e-05	0.000589638

## Sheet: Fig 2
	MATURE NEURONS (FIG 2A)					HIPPOCAMPAL NSC (FIG 2B)
	% LDH release (vs total)					% LDH release (vs total)
	50psi	30psi	0PSI			VEHICLE			GsMTx4
	0.187778	0.116111	0.0447222			50psi	30psi	0PSI	50psi	30psi	0PSI
	0.193056	0.0819444	0.0444444			0.101667	0.08	0.08	0.11675	0.105	0.111
	0.212778	0.122222	0.0469444			0.095	0.0733333	0.08	0.11925	0.114	0.10325
	0.206944	0.110278	0.0427778			0.0966667	0.0783333	0.0733333	0.121	0.096	0.09975
AVG	0.200139	0.107639	0.0447222			0.0933333	0.0783333	0.0683333
SD	0.0116766	0.0178103	0.00171234		AVG	0.0966667	0.0775	0.0754167	0.119	0.105	0.104667
					SD	0.00360041	0.00288675	0.00567238	0.002136	0.009	0.00575724

## Sheet: Fig 3
Edu/DAPI (%)
	VEHICLE			GsMTx4
	50 PSI	30 PSI	0 PSI	50 PSI	30 PSI	0 PSI
	0.724868	0.953291	0.917098	0.726804	0.747748	0.772277
	0.867008	0.86629	0.920477	0.74359	0.677419	0.811111
	0.433526	0.579545	0.62069	0.714286	0.765152	0.788945
	0.754967	0.472441	0.842932
AVG	0.695092	0.717892	0.825299	0.728227	0.730106	0.790778
SD	0.184791	0.228634	0.141022	0.0147037	0.0464505	0.0194817

## Sheet: Fig 4
% bIII-tubulin+ cell/bIII-tubulin+GFAP									% GFAP+cells/bIII-tubulin+GFAP
	VEHICLE			GsMTx4					VEHICLE			GsMTx4
	0 PSI	30 PSI	50 PSI	0 PSI	30 PSI	50 PSI			0 PSI	30 PSI	50 PSI	0 PSI	30 PSI	50 PSI
	63.41	62.1	50.5	60.54	74.51	62.28			36.59	37.9	49.5	39.46	25.49	37.72
	59.86	56.72	62.53	55.8	77.32	77.84			40.14	43.28	37.47	44.2	22.68	22.16
	64.38	68.73	54.62	53.4	77.03	81.45			35.62	31.27	45.38	46.6	22.97	22.83
	47.29	43.063	61.21						52.71	56.94	38.79
AVG	58.735	57.6532	57.215	56.58	76.2867	73.8567		AVG	41.265	42.3475	42.785	43.42	23.7133	27.57
SD	7.87349	10.8967	5.65787	3.63335	1.54546	10.1869		SD	7.87349	10.898	5.65787	3.63335	1.54546	8.79654

## Sheet: Fig 5
Figure 5A
Fold Change vs 0 PSI
	miR9		miR25		miR29		miR124		miR137
	30 PSI	50 PSI	30 PSI	50 PSI	30 PSI	50 PSI	30 PSI	50 PSI	30 PSI	50 PSI
	1.09145	1.17385	1.16171	1.42528	1.32065	1.14572	0.875847	1.05977	1.21525	1.28009
	1.2237	1.13387	1.05793	1.12603	1.15369	1.51178	1.55159	1.60631	1.41054	1.54355
	1.00087	1.09145	1.40566	1.26247	1.07643	0.871305	1.53023	2.44316	1.09145	1.48581
	1.36722	1.49614	1.51703	1.29347	1.17793	0.804548	1.24293	1.05977	1.32524	1.22795
	1.51966	1.73357	1.32065	1.46535	1.37912	2.43471	1.4352	1.0219	1.0166	1.16777
	0.711408	1.17997	1.03976	0.956774	1.31837	1.75169	1.14572	1.10669	1.04881	0.828601
	1.35543	1.20476	0.7004	1.11439	1.0561	0.888073	1.35308	0.911459	0.783905	0.736496
	1.08579	0.891156	1.20268	0.865287	1.6231	0.723844	0.766443	0.883468	0.687175	0.67537
AVG	1.16944	1.2381	1.17573	1.18863	1.26317	1.26646	1.23763	1.26157	1.07237	1.1182
SD	0.253715	0.260066	0.253429	0.212726	0.187596	0.595476	0.292265	0.526908	0.249094	0.334329
Figure 5B
Fold Change vs 0 PSI
	miR9			miR25			miR29			miR124			miR137
with GsMTx4	0 PSI	30 PSI	50 PSI	0 PSI	30 PSI	50 PSI	0 PSI	30 PSI	50 PSI	0 PSI	30 PSI	50 PSI	0 PSI	30 PSI	50 PSI
	7.76104	13.7331	4.79961	0.25994	1.10159	0.0349859	3.60813	4.01273	1.05549	60.0774	119.601	1.68812	144.884	254.599	4.24398
	5.30095	11.8728	1.44685	0.333614	0.768216	0.0147098	3.1629	2.16532	1.78747	83.2137	113.936	2.27429	129.674	217.08	3.87828
	6.43638	9.31518	1.58328	0.317813	2.67508	0.00153549	3.14106	2.83743	0.788901	73.9639	125.547	2.76143	127.889	124.68	0.750236
	9.57706	14.2503	1.75676	0.336711	2.2391	0.00833222	4.33065	2.32611	0.696366	55.4103	66.9688		125.547	163.757
AVG	7.26886	12.2928	2.39662	0.312019	1.696	0.0148908	3.56068	2.8354	1.08206	68.1664	106.513	2.24128	131.999	190.029	2.9575
SD	1.83809	2.23224	1.607	0.0356923	0.906948	0.0144363	0.556601	0.835561	0.494303	12.7565	26.7858	0.537417	8.75471	57.3346	1.92027

## Sheet: Fig 6
FOLD CHANGE vs CTRL
	NT Ctrl	Pz1 siRNA
	0.93088	0.502316
	0.983957	0.516438
	1.01866	0.545884
	1.01866	0.40239
	1.00463	0.41658
	1.04729	0.41658
AVG	1.00068	0.466698
SD	0.0399662	0.0619228

## Sheet: Fig 7
% bIII-tubulin+ cell/bIII-tubulin+GFAP									% GFAP+cells/bIII-tubulin+GFAP
	NT CTRL			Pz1 siRNA					NT CTRL			Pz1 siRNA
	0 PSI	30 PSI	50 PSI	0 PSI	30 PSI	50 PSI			0 PSI	30 PSI	50 PSI	0 PSI	30 PSI	50 PSI
	83.22	90.7	98.29	81.91	88.4	93.47			16.78	9.3	1.71	18.09	11.6	6.53
	89.95	87.77	84.73	78.1	94.49	93.38			10.15	12.23	15.27	21.9	5.51	6.62
	88.83	95.17	87.93	85.13	92.47	93.81			11.17	4.83	12.07	14.87	7.53	6.19
		93.64	86.18		75.97	94.09				6.36	13.82		24.03	5.91
		88.26	91.13							11.74	8.87
AVG	87.3333	91.108	89.652	81.7133	87.8325	93.6875		AVG	12.7	8.892	10.348	18.2867	12.1675	6.3125
SD	3.606	3.2531	5.38623	3.51912	8.30401	0.326024		SD	3.57	3.2531	5.38623	3.51912	8.30401	0.326024

## Sheet: Fig 8
GFAP+ cells/bIII-tubulin+GFAP				% bIII-tubulin+ cell/bIII-tubulin+GFAP
	VEHICLE	YODA1			VEHICLE	YODA1
	44	56.74			56	43.26
	47.66	47.11			52.34	52.89
	22.45	48.55			77.55	51.45
	52.93	49.35			47.07	50.65
	53.06	49.11			46.94	50.89
	31.86	52.19			68.11	47.81
AVG	41.9933	50.5083		AVG	58.0017	49.4917
SD	12.3519	3.47397		SD	12.347	3.47397
